# Supplementary material for: Highly heterogenous humoral immune response in Lyme disease patients revealed by broad machine learning-assisted antibody binding profiling with random peptide arrays
Source: Front Immunol. 2024 Jan 22;15:1335446. doi: 10.3389/fimmu.2024.1335446 (PMC10838964; doi:10.3389/fimmu.2024.1335446)
Supplement: Supplementary file 1 [file Table_1.xlsx]

## Sheet: Bburg_proteins
Proteins from B.burg. proteome containing KDAA motif
tr|Q9S0C8|Q9S0C8_BORBU Uncharacterized protein OS=Borrelia burgdorferi (strain ATCC 35210 / B31 / CIP 102532 / DSM 4680) OX=224326 GN=BB_M11 PE=4 SV=1
tr|O51667|O51667_BORBU Lectin OS=Borrelia burgdorferi (strain ATCC 35210 / B31 / CIP 102532 / DSM 4680) OX=224326 GN=BB_0725 PE=4 SV=2
tr|Q9S003|Q9S003_BORBU Uncharacterized protein OS=Borrelia burgdorferi (strain ATCC 35210 / B31 / CIP 102532 / DSM 4680) OX=224326 GN=BB_Q18 PE=4 SV=1
tr|Q9R2W7|Q9R2W7_BORBU Uncharacterized protein OS=Borrelia burgdorferi (strain ATCC 35210 / B31 / CIP 102532 / DSM 4680) OX=224326 GN=BB_L11 PE=4 SV=1
sp|O51727|RL25_BORBU 50S ribosomal protein L25 OS=Borrelia burgdorferi (strain ATCC 35210 / B31 / CIP 102532 / DSM 4680) OX=224326 GN=rplY PE=3 SV=3
sp|O50917|DBPA_BORBU Decorin-binding protein A OS=Borrelia burgdorferi (strain ATCC 35210 / B31 / CIP 102532 / DSM 4680) OX=224326 GN=dbpA PE=1 SV=1
Proteins from B.burg. proteome containing QEDE motif
sp|P70859|FLGK_BORBU Flagellar hook-associated protein 1 OS=Borrelia burgdorferi (strain ATCC 35210 / B31 / CIP 102532 / DSM 4680) OX=224326 GN=flgK PE=3 SV=2
